# Supplementary material for: The regulatory ancestral network of surgical meshes
Source: PLoS One. 2018 Jun 19;13(6):e0197883. doi: 10.1371/journal.pone.0197883 (PMC6007828; doi:10.1371/journal.pone.0197883)
Supplement: S2 Data — Table providing the 510(k) numbers of surgical meshes in the ancestral device network in Fig 3. (XLSX) [file pone.0197883.s002.xlsx]

## Sheet: Mersilene daughters code
No	510K Number
1	K001122
2	K001738
3	K002672
4	K002721
5	K010931
6	K012025
7	K013718
8	K020049
9	K020110
10	K020652
11	K021056
12	K021160
13	K021637
14	K031188
15	K031225
16	K031925
17	K031955
18	K031969
19	K033337
20	K033376
21	K033636
22	K033671
23	K040521
24	K040537
25	K040621
26	K040623
27	K040868
28	K040998
29	K041140
30	K041632
31	K042592
32	K042809
33	K043081
34	K043259
35	K043388
36	K050187
37	K050332
38	K050337
39	K050445
40	K050516
41	K051766
42	K052155
43	K052830
44	K052864
45	K053066
46	K053361
47	K053424
48	K053562
49	K053656
50	K060329
51	K060520
52	K060713
53	K061030
54	K061533
55	K061754
56	K061892
57	K062915
58	K063091
59	K063671
60	K063739
61	K070224
62	K070894
63	K071016
64	K071065
65	K071249
66	K071512
67	K071807
68	K071887
69	K072456
70	K072520
71	K073219
72	K073287
73	K073391
74	K080353
75	K080393
76	K080442
77	K080836
78	K081050
79	K081069
80	K081126
81	K081272
82	K081777
83	K082682
84	K083307
85	K083467
86	K083722
87	K083898
88	K090271
89	K090739
90	K090858
91	K091499
92	K091659
93	K092207
94	K092726
95	K093524
96	K093932
97	K094061
98	K100229
99	K100485
100	K101169
101	K101197
102	K101287
103	K101462
104	K101519
105	K101722
106	K101851
107	K101920
108	K102766
109	K103682
110	K103787
111	K110663
112	K110816
113	K110820
114	K111946
115	K112322
116	K112609
117	K113229
118	K113723
119	K120019
120	K120327
121	K120506
122	K121928
123	K122436
124	K122440
125	K123028
126	K123128
127	K123337
128	K123914
129	K130006
130	K130059
131	K130428
132	K130943
133	K130968
134	K130997
135	K131007
136	K131143
137	K131969
138	K132025
139	K132054
140	K132061
141	K132069
142	K132441
143	K132699
144	K133169
145	K133198
146	K133223
147	K133889
148	K140116
149	K140306
150	K140501
151	K140843
152	K140941
153	K141084
154	K141394
155	K141499
156	K141560
157	K141721
158	K142091
159	K142611
160	K142706
161	K142711
162	K142887
163	K142900
164	K142908
165	K143380
166	K143386
167	K143743
168	K150016
169	K150023
170	K150091
171	K150291
172	K150668
173	K150906
174	K152609
175	K152678
176	K963226
177	K972651
178	K974098
179	K980482
180	K980483
181	K982532
182	K992159
183	K994328
